# Supplementary material for: GC/MS and PCA Analysis of Volatile Compounds Profile in Various Ilex Species
Source: Molecules. 2025 Oct 29;30(21):4230. doi: 10.3390/molecules30214230 (PMC12608675; doi:10.3390/molecules30214230)
Supplement: Supplementary file 1 [file molecules-30-04230-s001.zip]

Archive with 1 entries (1 files):
- molecules-3884570-supplementary.xlsx
