# Supplementary material for: GC/MS and PCA Analysis of Volatile Compounds Profile in Various Ilex Species
Source: Molecules. 2025 Oct 29;30(21):4230. doi: 10.3390/molecules30214230 (PMC12608675; doi:10.3390/molecules30214230)
Supplement: Supplementary file 1 [file molecules-30-04230-s001.zip › molecules-3884570-supplementary.xlsx]

## Sheet: Table S1 - PCA-3 factor model
Value number	Eigenvalues of covariance matrix, and related statistics Active variables only						Variable	Variable contribution, based on covariances
	Eigenvalue	% Total	Cumulative	Cumulative				Factor 1	Factor 2	Factor 3
1	584.773	51.9394	584.773	51.9394			(Z)-2-Hexenal	0.582682	0.343573	0.00540045
2	286.852	25.4781	871.625	77.4175			Methyl salicylate	0.395212	0.529423	0.00253694
3	72.1462	6.40801	943.772	83.8255			(Z)-3-Hexen-1-ol	0.00211135	0.0193949	0.0282242
4	65.956	5.85819	1009.73	89.6837			Hexan-1-ol	0.00523499	0.00180708	0.00118235
5	32.8582	2.91845	1042.59	92.6021			p-Methyl-anisole	0.00014825	0.00371897	0.234542
6	28.2217	2.50664	1070.81	95.1088			Salicylaldehyde	5.74716e-05	0.0230928	0.128381
7	23.4603	2.08374	1094.27	97.1925			Limonene	0.000697609	0.00519896	0.00202575
8	8.2101	0.729218	1102.48	97.9217			(E)-2-Decenal	0.000432735	0.0219043	0.194339
9	7.05954	0.627026	1109.54	98.5488			p-Cymene	0.000521516	0.0080172	0.0499725
10	5.88573	0.522769	1115.42	99.0715			Benzaldehyde	0.000744927	0.00121442	0.0211719
11	4.30662	0.382513	1119.73	99.454			Thymoquinone	0.00462933	0.0274196	0.283164
12	2.34639	0.208406	1122.08	99.6625			(E,E)-2,4-Heptadienal	0.0011816	0.000430243	0.00627374
13	1.78111	0.158198	1123.86	99.8207			(E,E)-2,4-Heptadienal, isomer I	0.00176692	2.15883e-05	0.000968422
14	1.25234	0.111232	1125.11	99.9319			2-Hydroxy-benzoic acid ethyl ester	0.000452023	0.000929656	0.000820602
15	0.766914	0.068117	1125.88	100			(E,E)-2,4-Heptadienal, isomer II	1.45417e-05	0.001086	0.00626796
							4-Octanol	0.000157667	0.000148882	0.000984449
							β-Pinene	0.000422022	0.000171442	4.9297e-05
							6-Methyl-5-hepten-2-one	5.09796e-05	0.000458074	0.000225132
							2-Pentyl-furan	5.8783e-05	3.98676e-05	2.02498e-06
							3-Octanol	0.00158494	6.28757e-06	0.00201155
							trans-2-(2-Pentenyl)furan	3.44184e-05	0.00124696	0.000634933
							2-octanol	0.000773821	0.000373782	0.00338174
							E)-2-Octen-1-al	0.000130014	1.48756e-05	0.000236591
							trans-p-Menth-2-en-1-ol	1.14665e-06	4.79913e-08	4.51654e-09
							1,3,8-p-Menthatriene	1.10557e-06	0.000759099	0.000299396
							(E)-2-Nonenal	0.000111766	0.00151035	0.00654992
							a-Terpineol	6.63363e-06	0.000215518	0.000305811
							β-Cyclocitral	4.3216e-05	9.90975e-05	0.000130799
							Nerol	2.09603e-06	0.00240192	0.00104534
							cumin aldehyde	4.34955e-05	0.000161957	9.56848e-05
							2-Undecanone	5.56955e-05	4.26521e-06	0.00010755
							*(E)-2-undecenal,	0.000222076	0.00150441	0.00181315
							1-Phenyl-1-pentanone	2.62602e-05	1.57128e-05	8.7712e-05
							*(E)-2-undecenal	1.44917e-05	3.03468e-06	4.36342e-05
							β-Copaene	9.4438e-08	4.43031e-06	3.22321e-06
							Dihydropseudoionone	0.000161426	0.002777	0.0150134
							α-Ionone	4.14577e-06	1.04161e-06	7.3847e-05
							Dihydropseudoionone	0.000173221	0.000481683	0.0014551
							β-ionone	3.344e-05	0.00036848	0.000178767

## Sheet: Table S2 - Correlation matrix
Variable	Correlations (Spme ilex aromaty) Marked correlations are significant at p < .05000 N=39 (Casewise deletion of missing data)
	Iaq.F6	I×m.M2	I×m.F5	I×m.M1	I×m.F2	I×m.F6	I×m.F4	I.aq.F1	I×alt.F	I×m.F1	I.aq.F4	I.aq.F3	I×m.F3	I.aq.F2	I.aq.F5	I.pe.M
Iaq.F6	1.0000	.9860	.9350	.8979	.7984	.7169	.6003	.6050	.2366	.0940	.1192	.3017	.0928	.0210	.3400	-.0395
	p= ---	p=0.00	p=.000	p=.000	p=.000	p=.000	p=.000	p=.000	p=.147	p=.569	p=.470	p=.062	p=.574	p=.899	p=.034	p=.811
I×m.M2	.9860	1.0000	.9439	.9263	.8295	.7644	.6059	.6071	.2700	.0995	.1470	.3160	.1998	.0601	.3632	-.0094
	p=0.00	p= ---	p=0.00	p=.000	p=.000	p=.000	p=.000	p=.000	p=.096	p=.547	p=.372	p=.050	p=.223	p=.716	p=.023	p=.954
I×m.F5	.9350	.9439	1.0000	.9206	.8133	.7630	.6475	.5556	.2786	.1977	.0259	.4835	.1606	-.0509	.2949	-.0625
	p=.000	p=0.00	p= ---	p=.000	p=.000	p=.000	p=.000	p=.000	p=.086	p=.228	p=.875	p=.002	p=.329	p=.758	p=.068	p=.706
I×m.M1	.8979	.9263	.9206	1.0000	.8087	.8920	.5782	.5528	.3941	.1432	.2653	.4237	.3341	.0469	.2929	-.0323
	p=.000	p=.000	p=.000	p= ---	p=.000	p=.000	p=.000	p=.000	p=.013	p=.384	p=.103	p=.007	p=.038	p=.777	p=.070	p=.845
I×m.F2	.7984	.8295	.8133	.8087	1.0000	.7654	.5421	.7873	.2418	.1282	.1627	.4206	.4874	.4490	.7099	.4508
	p=.000	p=.000	p=.000	p=.000	p= ---	p=.000	p=.000	p=.000	p=.138	p=.437	p=.322	p=.008	p=.002	p=.004	p=.000	p=.004
I×m.F6	.7169	.7644	.7630	.8920	.7654	1.0000	.4150	.4242	.3112	.0810	.2977	.4187	.4103	.1157	.2497	.0082
	p=.000	p=.000	p=.000	p=.000	p=.000	p= ---	p=.009	p=.007	p=.054	p=.624	p=.066	p=.008	p=.009	p=.483	p=.125	p=.961
I×m.F4	.6003	.6059	.6475	.5782	.5421	.4150	1.0000	.3809	.2281	.3450	.0660	.6422	.2723	-.0232	.1451	-.0851
	p=.000	p=.000	p=.000	p=.000	p=.000	p=.009	p= ---	p=.017	p=.162	p=.031	p=.690	p=.000	p=.094	p=.889	p=.378	p=.607
I.aq.F1	.6050	.6071	.5556	.5528	.7873	.4242	.3809	1.0000	.1199	.0776	.2500	.2804	.3162	.6243	.7696	.5874
	p=.000	p=.000	p=.000	p=.000	p=.000	p=.007	p=.017	p= ---	p=.467	p=.639	p=.125	p=.084	p=.050	p=.000	p=.000	p=.000
I×alt.F	.2366	.2700	.2786	.3941	.2418	.3112	.2281	.1199	1.0000	-.0020	.3189	.2407	.1077	.1176	.0822	-.0449
	p=.147	p=.096	p=.086	p=.013	p=.138	p=.054	p=.162	p=.467	p= ---	p=.990	p=.048	p=.140	p=.514	p=.476	p=.619	p=.786
I×m.F1	.0940	.0995	.1977	.1432	.1282	.0810	.3450	.0776	-.0020	1.0000	.4115	.6334	.1875	-.1607	.1094	-.0394
	p=.569	p=.547	p=.228	p=.384	p=.437	p=.624	p=.031	p=.639	p=.990	p= ---	p=.009	p=.000	p=.253	p=.328	p=.507	p=.812
I.aq.F4	.1192	.1470	.0259	.2653	.1627	.2977	.0660	.2500	.3189	.4115	1.0000	.1847	.3205	.3095	.2642	.1396
	p=.470	p=.372	p=.875	p=.103	p=.322	p=.066	p=.690	p=.125	p=.048	p=.009	p= ---	p=.260	p=.047	p=.055	p=.104	p=.397
I.aq.F3	.3017	.3160	.4835	.4237	.4206	.4187	.6422	.2804	.2407	.6334	.1847	1.0000	.2548	-.0920	.0972	-.0634
	p=.062	p=.050	p=.002	p=.007	p=.008	p=.008	p=.000	p=.084	p=.140	p=.000	p=.260	p= ---	p=.118	p=.577	p=.556	p=.701
I×m.F3	.0928	.1998	.1606	.3341	.4874	.4103	.2723	.3162	.1077	.1875	.3205	.2548	1.0000	.5044	.4366	.4897
	p=.574	p=.223	p=.329	p=.038	p=.002	p=.009	p=.094	p=.050	p=.514	p=.253	p=.047	p=.118	p= ---	p=.001	p=.005	p=.002
I.aq.F2	.0210	.0601	-.0509	.0469	.4490	.1157	-.0232	.6243	.1176	-.1607	.3095	-.0920	.5044	1.0000	.7417	.8289
	p=.899	p=.716	p=.758	p=.777	p=.004	p=.483	p=.889	p=.000	p=.476	p=.328	p=.055	p=.577	p=.001	p= ---	p=.000	p=.000
I.aq.F5	.3400	.3632	.2949	.2929	.7099	.2497	.1451	.7696	.0822	.1094	.2642	.0972	.4366	.7417	1.0000	.8727
	p=.034	p=.023	p=.068	p=.070	p=.000	p=.125	p=.378	p=.000	p=.619	p=.507	p=.104	p=.556	p=.005	p=.000	p= ---	p=.000
I.pe.M	-.0395	-.0094	-.0625	-.0323	.4508	.0082	-.0851	.5874	-.0449	-.0394	.1396	-.0634	.4897	.8289	.8727	1.0000
	p=.811	p=.954	p=.706	p=.845	p=.004	p=.961	p=.607	p=.000	p=.786	p=.812	p=.397	p=.701	p=.002	p=.000	p=.000	p= ---

## Sheet: Table S3 - table with compounds
	Table S1. HD-SPME-GC/M profile of Ilex spp. volatile compounds.
	Compound	M.F.	ERI	LRI	I.aq.F1	I.aq.F2	I.aq.F3	I.aq.F4	I.aq.F5	I.aq.F6	I×m.F1	I×m.F2	I×m.F3	I×m.F4	I×m.F5	I×m.F6	I×m.M1	I×m.M2	I×alt.F	I.pe.M
	(Z)-2-Hexenalb	C6H10O	830	827	15.32	1995-02-01	1970-07-01	2016-04-01	16.30	73.80	32.68	30.96	1956-03-01	2025-11-17	41.40	20.86	1970-04-01	55.24	2027-09-01	0.28
	(Z)-3-Hexen-1-ola	C6H12O	845	839	1931-01-01	0.05	2025-03-11	0.31	0.67	2015-04-01	1970-08-01	1966-09-01	25.95	1968-12-01	1974-11-01	1974-05-01	2025-03-15	1991-06-01	1997-01-01	0.33
	Hexan-1-ola	C6H14O	860	854	1975-02-01	1976-01-01	2025-03-10	0.76	0.61	1963-02-01	2025-12-09	1985-10-01	1963-01-01	1985-01-01	1943-10-01	15.88	1989-03-01	2025-07-03	2025-01-02	0.41
	*2,4-Hexadienal isomer Ib	C₆H₈O	872	n.d.	1938-02-01	1940-01-01	0.02	0.20	0.01	0.00	0.34	0.24	0.65	1941-03-01	0.17	0.24	2025-04-04	0.70	0.19	0.04
	2,4-Hexadienal isomer IIb	C₆H₈O	882	877	0.67	0.06	0.54	0.03	0.04	0.88	0.69	0.15	0.14	0.58	0.84	0.31	0	0.19	0.50	0.02
	2-Methyl-1-hexanola	C7H16O	915	917	0.04	0.04	0.04	0.20	0.04	0.02	0.00	0.00	0.07	0.06	0.01	0.07	0.02	0.00	0.03	0.01
	Benzaldehyded	C7H6O	938	942	1937-03-01	1999-07-01	2025-04-01	1935-05-01	2020-06-01	1970-02-01	0.22	1936-07-01	1979-07-01	1935-08-01	0.14	1979-03-01	1998-01-01	1985-05-01	2023-09-01	2029-02-01
	4-Octanola	C8H18O	968	972	0.00	0.09	0.55	0.35	0.60	0.11	0.13	0.09	0.53	0.85	1942-02-01	1981-01-01	0.60	1985-01-01	1950-02-01	0.01
	β-Pinenee	C10H16	977	973	0.16	0.05	0.06	0.07	0.01	1979-01-01	0.04	0.06	0.13	0.17	2024-03-01	2025-11-01	0.07	0.55	0.02	0.17
	6-Methyl-5-hepten-2-oneb	C8H14O	972	975	1946-02-01	1932-01-01	1940-04-01	0.85	0.13	0.39	0.03	0.07	0.18	0.16	0.04	0.23	0.14	0.07	0.43	0.29
	2,4-Heptadienal, isomer Ib	C7H10O	974	977	1956-04-01	1947-08-01	0.05	1957-05-01	2014-01-01	2025-12-01	0.72	0.40	2013-01-01	2025-07-03	0.06	0.22	0.57	0.18	0.09	1967-02-01
	2-Pentyl-Furand	C9H14O	976	979	1990-02-01	0	0.44	0.56	0.19	0.81	1984-02-01	0.23	0.20	1972-02-01	0	0.35	0.33	0.11	2025-05-01	1956-02-01
	2,4-Heptadienal, isomer IIb	C7H10O	979	980	2028-03-01	1986-10-01	0.83	1952-02-01	0.75	0	0	0.56	0.73	0.70	0.12	0.63	0.37	0.20	2020-01-01	0
	3-Octanola	C8H18O	978	982	2025-04-01	0.32	2025-12-01	0.62	0.91	0.55	2025-08-04	0.28	1.00	2016-01-01	2025-09-05	1933-02-01	1.00	1950-05-01	1984-02-01	0.19
	trans-2-(2-Pentenyl)furand	C9H12O	983	985	0.59	0.73	0.02	2016-03-01	0.14	2025-03-01	2026-01-01	0.03	0.57	1945-08-01	0	0.65	0.31	0.03	0	0.07
	2-Octanola	C8H18O	988	988	0.52	0.07	0.81	0.19	0.93	0.01	1944-02-01	0.19	0.89	0.92	1985-05-01	1932-01-01	1933-01-01	2024-03-01	2015-05-01	0.09
	1-octanalb	C8H16O	998	998	1980-01-01	0.40	1999-10-01	1930-01-01	0	1936-01-01	0	0.28	0.53	15.37	2028-02-01	0	2025-03-11	0.21	0	0.07
	o-Methyl-anisoled	C8H10O	1004	1006	0.61	1937-06-01	0	1941-12-01	0.23	1963-04-01	1943-12-01	2025-01-04	21.70	0	0	14.54	0	1997-07-01	2014-07-01	2018-01-01
	p-Cymenee	C10H14	1016	1015	1988-05-01	1936-01-01	2027-05-01	1975-02-01	1936-01-01	0.02	2017-01-01	0.48	2025-09-01	1.00	1930-01-01	0.22	1982-10-01	0.29	2025-06-01	0.95
	Limonenee	C10H16	1022	1025	2025-09-01	1995-03-01	1992-06-01	1932-07-01	1933-03-01	0.36	1977-04-01	1998-01-01	1946-04-01	1934-05-01	2027-03-01	2025-03-03	1959-01-01	2028-01-01	2027-04-01	2013-02-01
	(E)-2-Octen-1-alb	C8H14O	1032	1035	2029-03-01	1980-02-01	0.04	0.38	0.19	0.05	0.45	0.04	0.19	0.50	0.07	0.29	0.40	0.14	0.52	0.43
	trans-Rose oxidee	C10H18O	1112	1115	0.49	0.26	0.08	0.06	0.06	0.04	0.17	0.03	0.05	0.12	0.03	0.06	0.03	0.02	0.07	0.01
	trans-p-Menth-2-en-1-ole	C10H16O	1134	1130	1930-01-01	0.52	0.08	0.19	0.05	0.25	0.00	0.01	0.07	0.08	0.08	0.13	0.07	0.09	0.02	0.06
	1,3,8-p-Menthatrienee	C10H14	1116	1119	0.52	0.27	1965-04-01	2025-02-02	0.05	0.01	0.17	0.75	0.03	0.22	0.25	2025-10-01	0.12	0.43	0	0.05
	(E)-2-Nonenalb	C9H16O	1130	1134	0.88	0.50	1961-02-01	2026-02-01	0.52	0.04	0.62	0.08	0.19	0.25	0.11	0.55	0.21	0.04	1967-05-01	0.81
	d-Terpineole	C10H18O	1145	1148	0.20	0.03	0.33	0.17	0.19	0.07	0.50	0.07	0.36	0.27	0.17	0.34	0.10	0.07	0.14	0.13
	Neomentole	C10H20O	1154	1156	0.12	0.26	0.24	0.41	0.07	0.23	0.02	0.03	0.12	0.04	0.02	0.32	0.05	0.02	0.03	0.01
	Methyl Salicylated	C8H8O3	1173	1171	14.49	24.31	0.95	2025-08-04	36.62	0.00	2025-01-01	2025-05-19	20.57	0.24	0.17	1973-02-01	0.29	2026-02-01	0.21	72.83
	α-Terpineole	C10H18O	1175	1176	0.02	0.13	0.39	2025-01-02	0.16	0.77	0.10	0.07	0.47	0.64	0.02	1957-03-01	0.50	0.01	0.15	0.18
	β-Cyclocitrale	C10H16O	1196	1194	1967-01-01	1982-01-01	0.63	2025-01-01	0.66	0.11	0.36	0.53	0.60	0.81	0.22	2025-02-01	0.50	0.31	0.53	0.16
	Nerole	C10H18O	1212	1210	0.15	0.51	1985-01-01	2025-04-03	1936-02-01	0.00	1955-02-01	0.29	0.21	1970-03-01	2025-02-01	1981-01-01	1975-01-01	0.07	1979-04-01	0.57
	Thymoquinonee	C10H12O2	1216	1215	2019-02-01	0.39	1950-06-01	13.74	2016-09-01	0.79	1941-01-01	0.93	0.11	0.39	2023-01-01	0.73	25.64	0.46	2013-02-01	1983-03-01
	Cumin aldehyded	C10H12O	1219	1217	0.48	0.73	0.70	1932-02-01	0.28	0.02	0.16	0.16	0.47	0.38	0.16	0.65	0.10	0.01	0.20	0.29
	β-Homocyclocitrale	C10H16O	1234	1236	0.07	0.32	0.07	0.15	0.07	0.01	0.03	0.08	0.11	0.48	0.03	0.23	0	0.07	0.05	0.02
	(E)-2-Decenalb	C10H18O	1238	1240	1960-01-01	1966-04-01	1998-04-01	1950-04-01	1975-01-01	0.05	1965-05-01	1939-02-01	0.61	1947-03-01	2027-03-01	1971-02-01	1961-01-01	0.18	27.95	1949-02-01
	2-Hydroxy-benzoic acid	C9H10O3	1251	1252	1942-01-01	0.61	0.97	0.19	1957-09-01	0.01	0.93	1964-01-01	0.13	0.21	0.90	0.74	0.34	0.06	2024-01-01	0.30
	ethyl esterd
	p-Ethyl-benzyl alcohold	C9H12O	1259	n.d.	0.05	0.04	0.01	0.04	0.01	0.13	0.00	0.01	0.02	0.03	0.07	0.00	0.02	0.01	0.02	0.05
	2-Undecanoneb	C11H22O	1270	1273	0.99	1967-01-01	0.23	0.54	0.24	0.02	0.00	0.02	0.15	0.08	0.03	0.09	0.08	0.07	0.22	0.24
	Terpinene 4-acetatee	C12H20O2	1291	1290	0.02	0.07	0.00	0.16	0.01	0.01	0.05	0.01	0.28	0.11	0.36	0.38	0.41	0.17	0.04	0.28
	2-Undecanola	C11H24O	1300	1301	1967-02-01	2026-02-01	1935-02-01	1964-04-01	1988-01-01	0.09	1988-01-01	0.75	0.33	0.99	0.97	2024-01-01	1932-01-01	0.53	1974-03-01	0.93
	3-Undecanola	C11H24O	1305	1308	0.12	0.14	0.52	0.07	0.04	0.01	0.05	0.13	0.03	0.07	0.06	0.16	0.05	0.02	0.11	0.04
	1-Phenyl-1-pentanoned,	C11H14O	1325	1327	0.46	1953-01-01	0.06	0.59	0.14	0.01	0.00	0.02	0.20	0.58	0.04	0.22	0.06	0.12	0.09	0.10
	*2-undecenal, (2E)b	C11H20O	1355	1357	0.36	2025-01-01	0.18	0.09	0.07	0.04	0	0.08	0.08	0.18	0.01	0.11	0.11	0.02	0.25	0.15
	Copaenee	C15H24	1372	1375	0.00	0.36	1944-01-01	0.01	0.12	0.01	0.06	1946-01-01	0.07	0.04	0.02	0.55	0	0.11	0.01	0.06
	Isolongifolenee	C15H24	1396	1394	0.38	0.01	2014-02-01	1962-02-01	0.70	0.04	0.33	0.03	0.08	0.02	0.03	1956-02-01	1973-06-01	0.02	0.24	0.94
	α-Ionone	C13H20O	1432	1411	3.00	0.85	0.02	0.08	0.04	0.13	0.05	0.47	0.35	0.11	0.18	0.73	0.01	0.36	0.07	0.06
	β-Copaenee	C15H24	1426	1426	0.00	0.01	0.02	0.04	0.03	0.01	0.13	0.00	0.09	0.00	0.00	0.01	0.02	0.02	0.01	0.03
	Dihydropseudoionone	C13H22O	1428	1432	1951-01-01	1969-02-01	2013-01-01	1962-03-01	0.56	0.39	0.56	0.40	0.25	0.86	0.24	0.99	0.33	0.10	1973-01-01	0.72
	β-iononee	C13H20O	1461	1466	1978-01-01	1965-02-01	1941-01-01	1960-01-01	0.51	0.13	0.61	2025-11-01	0.53	2025-10-01	0.44	1950-02-01	0.94	0.49	0.44	0.15
	γ-Guaienee	C15H24	1498	1499	0.72	0.36	0.16	0.47	0.22	0.04	0.21	0.70	0.27	0.07	0.17	0.01	0.07	0.22	0.36	0.33
	δ-Cadinenee	C15H24	1516	1517	0.14	0.07	0.19	0.23	0.10	0.15	0.00	0.73	0.04	0.01	0.03	0.10	0.31	0.06	0.04	0.00
	Sum of components group
	Aliphatic non-terpene alcohols a				1945-08-01	1973-04-01	26.45	2014-07-01	1968-05-01	1957-07-01	23.24	21.95	30.43	18.58	36.57	28.55	2025-04-26	2025-12-21	18.35	2025-01-02
	Aliphatic non-terpene aldehydes and ketones b				35.79	35.7	21.58	2025-01-21	21.14	76.39	2023-12-01	34.99	1961-07-01	29.51	46.12	26.24	41.18	57.03	46.29	1942-07-01
	Aliphatic non-terpene				44.24	40.43	48.03	28.24	26.82	83.96	35.47	56.94	38.04	48.09	82.69	54.79	67.58	78.15	64.64	1943-09-01
	Components c
	Aromatic compounds d				25.23	40.45	17.63	2025-09-27	52.96	1967-10-01	2025-03-14	32.61	51.51	35.37	1956-03-01	2025-08-22	18.93	2025-05-16	18.89	79.35
	Terpenes and terpenoids e				2025-05-30	17.67	34.28	44.09	2025-01-20	1938-05-01	50.16	1938-10-01	2024-10-01	15.96	13.74	22.15	13.45	2023-05-01	2025-04-16	2013-11-01

## Sheet: Table S4 - chromatograms
	Example 1	IxmF3	Ilex×meserveae ‘Blue Girl’
	Example 2	IxmF4	Ilex×meserveae ‘Golden Girl’
	Example 3	IaqF6	Ilex aquifolium ‘Pyramidalis Aurea Marginata’
	Example 4	I.pe.M	Ilex perneyi Franch
